# Supplementary material for: utPCR: A Strategy for the Highly Specific and Absolutely Quantitative Detection of Single Molecules within Only Minutes
Source: Biosensors (Basel). 2023 Sep 27;13(10):910. doi: 10.3390/bios13100910 (PMC10605045; doi:10.3390/bios13100910)
Supplement: Supplementary file 1 [file biosensors-13-00910-s001.zip]

Archive with 2 entries (2 files):
- Biosensors ESI Revised.pdf
- Video droplet generation.avi
